# Supplementary material for: No Evidence That Genetic Variation at the Klotho Locus Is Associated With Longevity in Caucasians from the Newcastle 85+ Study and the UK Biobank
Source: J Gerontol A Biol Sci Med Sci. 2021 Dec 5;77(3):457–61. doi: 10.1093/gerona/glab361 (PMC8893196; doi:10.1093/gerona/glab361)
Supplement: glab361_suppl_Supplementary_Tables_S1-S2 [file glab361_suppl_supplementary_tables_s1-s2.xlsx]

## Sheet: 1
# Supplementary Table 1 Odds ratios (OR) and p-values (P) when regressing genetic sex on Klotho variants using a logistic regression adjusted for age, genotyping array and the first four principal components for the genetic variability of the genome.
variant	effect_allele	OR	P
rs1207571	C	1.00009	0.985922
rs1207570	C	0.999792	0.967248
rs388826	C	0.990823	0.140077
rs397703	C	0.991529	0.176055
rs398655	C	0.99903	0.850244
rs438145	G	0.998486	0.768261
rs438777	G	0.998845	0.823228
rs438793	G	0.998777	0.812934
13:33589834_GA_G	G	1.00642	0.32328
rs1207568	A	0.990749	0.148571
rs562020	A	0.99528	0.39872
rs495392	A	0.99322	0.245299
rs73176817	C	0.998495	0.873889
rs385564	G	1.00826	0.131935
rs425686	C	1.00696	0.200543
rs568461	C	1.00681	0.208371
rs575536	T	1.0045	0.433023
rs576404	A	0.994295	0.256103
rs2283368	C	1.00155	0.84796
rs2283369	C	1.00352	0.610607
rs141846502	T	1.01338	0.0789794
rs497305	G	0.993454	0.191403
rs499091	G	0.99355	0.197948
rs522169	T	0.992821	0.155041
rs2238165	A	1.00328	0.636436
rs9526933	A	1.00494	0.46914
rs2238166	T	0.993002	0.168374
rs71210964	CACAT	0.993103	0.174606
rs527382	G	1.00608	0.224308
rs211234	A	0.992472	0.133272
rs211235	T	1.00519	0.298453
rs211236	G	0.991841	0.102867
rs211237	T	0.991874	0.104245
rs211238	A	0.991893	0.105059
rs211239	A	1.00629	0.20691
rs211240	C	0.991724	0.0978972
rs59460449	C	1.00523	0.45383
rs118050	A	0.991444	0.0869232
rs118051	G	1.00654	0.189314
rs211241	T	0.991377	0.0843874
rs211242	A	0.991297	0.0815058
rs34430142	AT	1.00629	0.360635
rs211243	C	0.991293	0.0813407
13:33598249_CAAGACATCTTTCACATATTTGAA_C	C	1.00584	0.409118
rs530434	G	1.00649	0.224883
rs537196	T	1.00636	0.234577
rs526906	A	1.00527	0.443314
rs525014	A	1.00643	0.229674
rs562885	G	1.00643	0.229849
rs565587	A	1.00642	0.229971
rs78813699	T	1.00896	0.342948
rs495764	T	1.00527	0.443107
rs75882675	A	1.00883	0.349669
rs571118	C	1.00515	0.297428
rs516306	C	0.992098	0.113676
rs580332	T	0.991981	0.108369
rs9526952	A	1.00174	0.847347
rs404206	C	0.992239	0.120234
rs56939502	A	1.00494	0.474059
rs564823	C	1.00336	0.534333
rs500716	C	0.992092	0.11328
rs9536207	A	1.00156	0.863653
rs503412	T	1.00587	0.238188
rs1198946	T	1.00317	0.558436
13:33604073_AT_A	AT	1.00756	0.137117
rs505143	A	0.991922	0.105712
rs12867024	C	1.00921	0.329013
rs571671	T	0.991966	0.107634
rs537313	G	0.99195	0.106728
rs422753	T	0.991954	0.107084
rs391665	C	0.991988	0.108582
rs9526961	G	1.00493	0.467573
rs9526962	C	1.00493	0.468013
rs34223248	GA	1.00576	0.400634
rs563925	A	1.00318	0.557272
rs508394	A	0.991986	0.108613
rs541053	A	1.00568	0.253178
rs480830	C	1.00561	0.258942
rs480833	T	0.992069	0.117726
rs480780	T	0.992539	0.137314
rs34137152	AT	1.00864	0.366475
rs9536234	T	1.00551	0.41696
rs9526981	G	1.00382	0.674657
rs9526983	G	1.00549	0.545386
rs34980019	TC	1.00589	0.389942
rs9536239	G	1.00569	0.402151
rs9526984	G	1.00387	0.670215
rs577912	T	1.00454	0.508758
rs71196504	CCACA	1.00573	0.402541
rs7982726	C	1.00611	0.368225
rs569546	G	1.00489	0.475923
rs8000084	T	1.00567	0.404384
rs8001148	G	1.00564	0.406599
rs544916	A	0.99254	0.136109
rs1207361	G	1.00145	0.788087
rs9536254	G	1.00361	0.692537
rs9526990	G	1.00569	0.402539
rs1207362	T	1.00156	0.772447
rs17762744	T	1.01011	0.28394
rs685417	G	1.00688	0.197827
rs9526992	A	1.00565	0.406054
rs9526998	A	1.00572	0.400094
rs73176836	C	1.00438	0.517351
rs75169079	A	0.987503	0.244638
rs1334928	G	0.992279	0.123594
rs2516571	G	1.00679	0.324045
rs17762786	C	1.00928	0.324417
rs2858825	T	1.00654	0.342282
rs9536281	G	1.00484	0.473862
rs2320762	G	1.00115	0.821093
rs71196505	CTTT	1.00808	0.334095
rs9596676	G	1.0051	0.444994
rs9536282	T	1.00554	0.411876
rs567170	G	0.99163	0.0948323
rs146127763	AAAACTTAT	1.00494	0.466771
rs9536284	A	1.00105	0.906553
rs79073625	C	1.00651	0.352232
rs9536288	T	1.00503	0.455273
rs9527008	G	1.005	0.458272
rs7319588	C	1.01005	0.283797
rs1198951	A	1.00183	0.736723
rs613201	G	1.00994	0.0926892
rs519268	T	0.991115	0.075973
rs520103	T	1.00745	0.287096
rs9536297	C	1.00435	0.518064
rs625774	T	0.991175	0.0779563
rs546677	T	1.00697	0.19224
rs769848143	TG	0.999122	0.880039
rs34503756	G	1.0069	0.208593
rs573406	G	1.00707	0.185601
rs639981	T	0.990896	0.0689141
rs1198955	C	1.00704	0.187198
rs9536300	G	1.0007	0.937671
rs1198956	C	1.00704	0.187198
rs1198957	G	1.00709	0.184333
13:33621980_CT_C	CT	1.00687	0.198201
rs2516573	C	1.00708	0.184848
rs2772365	A	1.00711	0.182772
rs2772366	A	1.0072	0.177615
rs2516574	G	1.00714	0.18075
rs2772367	A	1.00708	0.184556
rs2772368	A	1.00708	0.184556
rs2516575	G	1.00713	0.181421
rs2858818	G	1.00716	0.180078
rs656525	A	1.00712	0.182394
rs1888057	T	1.0095	0.110271
rs657049	G	1.00709	0.183849
rs497050	C	1.00715	0.180603
rs2283370	T	1.00649	0.353518
rs2249347	T	1.00712	0.182215
rs2249358	G	1.00702	0.188551
rs525459	C	1.00705	0.186605
rs672105	A	1.00705	0.186605
rs527353	C	1.00705	0.186605
rs528086	C	1.00712	0.182221
rs683907	C	0.990895	0.0688697
rs684492	A	1.00707	0.185135
rs684868	A	1.00708	0.18463
rs553791	T	1.00688	0.19723
rs553873	C	1.00678	0.20426
rs9563121	T	1.00209	0.702335
rs554634	C	1.00691	0.195018
rs687045	C	0.990843	0.0674261
rs7986435	A	1.00521	0.438005
rs7987923	T	1.00526	0.433275
rs9536309	C	1.00499	0.457658
rs560014	T	0.99112	0.0765655
rs9536310	A	1.00504	0.453499
rs73176853	A	1.00112	0.89977
rs2051596	C	1.00513	0.444854
rs9527021	G	1.00518	0.440817
rs9527022	G	1.00518	0.440817
rs9527023	C	1.00519	0.439848
rs9536311	T	1.00517	0.441422
rs9527024	A	1.00538	0.422772
rs7323281	G	1.00243	0.656995
rs9536312	T	1.00512	0.445976
rs9536313	G	1.00508	0.449287
rs9536314	G	1.00539	0.422437
rs9527025	C	1.00497	0.458807
rs9527026	A	1.00498	0.458435
rs7997728	G	1.00495	0.460551
rs2149860	G	1.00461	0.355231
rs9527029	T	1.00249	0.780878
rs78425544	G	1.00957	0.305977
rs522796	C	1.00558	0.264999
13:33630776_CAAA_C	CAAA	1.00178	0.746672
rs9634687	A	1.00458	0.475698
rs9527032	C	1.00536	0.42628
rs2239210	T	1.0052	0.466601
rs9527033	A	1.00213	0.812176
rs71436501	G	1.01079	0.245233
13:33631928_ACTGAC_A	ACTGAC	1.00602	0.233286
rs9596717	G	1.00217	0.809003
rs564481	T	0.990686	0.0640564
rs648202	T	1.00604	0.394267
rs650439	T	1.00542	0.44475
rs34867837	CA	1.00409	0.444405
rs9563124	G	1.00599	0.245607
rs71436502	G	1.01085	0.242648
rs643780	A	1.0056	0.430819
rs644140	C	0.990889	0.0698775
rs79412438	A	1.00591	0.406436
13:33641599_AT_A	A	1.00542	0.452061
rs17643689	G	1.00632	0.374507
rs9315202	T	1.00264	0.62982
rs659117	C	1.00568	0.424443
13:33642544_CTTTTTTTTTTTTTTTT_C	C	1.00764	0.17629
rs9536338	G	1.00589	0.256436
rs675171	C	0.991132	0.0772017
rs677332	G	0.991085	0.0756439
rs581971	A	0.993629	0.200482
rs582524	G	1.00291	0.565316

## Sheet: 2
# Supplementary Table 2 Genotype counts for Newcastle UK Biobank (UKB) and Newcastle 85+ (N85P) cohorts. CHISQ_2DF_P = p-value from a chi-squared test with 2 degrees of freedom. HOM = homozygous. HET = heterozygous.
SNP	A1	A2	N85P_A2A2_HOM	N85P_A1A2_HET	N85P_A1A1_HOM	UKB_A2A2_HOM	UKB_A1A2_HET	UKB_A1A1_HOM	GENO_CHISQ_2DF_P
rs118050	A	G	241	298	96	6756	8651	2842	0.880896
rs118051	G	A	199	303	129	5507	8945	3582	0.738688
rs1198946	T	G	320	271	50	9012	7556	1518	0.861708
rs1198951	A	G	331	262	49	9224	7421	1425	0.95482
rs1198955	C	G	301	271	70	8755	7807	1720	0.442257
rs1198956	C	T	301	271	70	8755	7807	1720	0.442257
rs1198957	G	A	301	271	70	8755	7807	1720	0.442257
rs1207361	G	A	318	269	49	8978	7582	1535	0.787129
rs1207362	T	G	318	269	49	8978	7582	1535	0.787129
rs1207568	A	G	392	154	18	11204	5362	605	0.139175
rs1207570	C	G	217	304	121	5838	8643	3204	0.743722
rs1207571	C	T	217	304	121	5881	8735	3248	0.741093
rs12867024	C	T	541	96	5	15535	2526	96	0.515601
rs1334928	G	T	241	298	96	6756	8613	2795	0.925985
rs146127763	AAAACTTAT	A	444	179	19	12847	4823	438	0.50043
rs17643689	G	T	464	159	14	13350	4375	361	0.838394
rs17762744	T	C	540	97	5	15532	2532	96	0.479198
rs17762786	C	T	540	97	5	15567	2538	96	0.477559
rs1888057	T	C	379	223	39	10998	6356	885	0.356914
rs2051596	C	T	444	177	19	12883	4950	461	0.71604
rs211234	A	G	239	296	92	6750	8598	2814	0.814781
rs211235	T	G	196	304	126	5474	8892	3572	0.878367
rs211236	G	A	241	298	96	6748	8645	2837	0.880988
rs211237	T	C	244	284	90	6748	8647	2836	0.447655
rs211238	A	T	240	296	96	6748	8646	2837	0.882833
rs211239	A	G	199	303	129	5509	8950	3571	0.728248
rs211240	C	G	241	298	96	6756	8649	2833	0.888928
rs211241	T	C	241	298	96	6758	8664	2842	0.878371
rs211242	A	G	241	298	96	6759	8664	2843	0.878294
rs211243	C	T	241	299	96	6746	8665	2850	0.870335
rs2149860	G	A	187	320	124	5548	8879	3573	0.769344
rs2238165	A	C	460	162	15	13181	4650	404	0.972972
rs2238166	T	C	242	302	94	6892	8396	2617	0.959883
rs2239210	T	C	464	157	14	13467	4320	362	0.796017
rs2249347	T	A	301	271	70	8756	7809	1720	0.441547
rs2249358	G	A	301	271	70	8753	7809	1720	0.44253
rs2283368	C	T	512	114	16	14095	3340	184	0.00209896
rs2283369	C	G	459	162	16	13154	4665	408	0.900632
rs2283370	T	C	463	164	14	13339	4520	406	0.889771
rs2320762	G	T	247	308	87	6956	8517	2552	0.890313
rs2516571	G	A	457	171	14	13128	4704	431	0.855342
rs2516573	C	A	301	271	70	8754	7807	1720	0.442587
rs2516574	G	A	301	271	70	8754	7807	1720	0.442587
rs2516575	G	T	301	271	70	8756	7809	1720	0.441547
rs2772365	A	G	301	268	70	8754	7807	1720	0.423577
rs2772366	A	G	301	271	70	8754	7807	1720	0.442587
rs2772367	A	C	301	271	70	8756	7809	1720	0.441547
rs2772368	A	G	301	271	70	8756	7809	1720	0.441547
rs2858818	G	C	301	271	70	8756	7809	1720	0.441547
rs2858825	T	C	457	171	14	13121	4686	430	0.841041
rs34223248	GA	G	445	178	19	12790	4772	435	0.506887
rs34430142	AT	A	445	172	19	12775	4720	426	0.545664
rs385564	G	C	268	285	48	8164	7309	1753	0.0327133
rs388826	C	G	415	179	25	11481	5674	691	0.326266
rs391665	C	A	241	302	97	6767	8684	2840	0.933278
rs397703	C	T	414	179	24	11425	5618	676	0.374679
rs398655	C	A	217	304	121	5687	8385	3078	0.720475
rs404206	C	A	241	302	97	6765	8678	2841	0.932537
rs422753	T	A	241	302	97	6768	8685	2841	0.932898
rs425686	C	G	266	287	53	8135	7428	1832	0.0613793
rs438145	G	A	217	304	121	5649	8374	3104	0.739587
rs438777	G	A	215	296	116	5628	8274	3047	0.736985
rs438793	G	A	215	296	116	5625	8270	3046	0.737329
rs480780	T	G	246	293	90	6941	8602	2719	0.833725
rs480830	C	T	201	312	129	5517	8968	3591	0.873433
rs480833	T	C	242	302	98	6837	8372	2693	0.965465
rs495392	A	C	331	256	55	8410	6525	1173	0.471977
rs495764	T	A	459	166	16	13118	4723	427	0.965424
rs497050	C	T	301	271	70	8756	7809	1720	0.441547
rs497305	G	A	225	308	108	6311	8656	3014	0.998104
rs499091	G	A	226	309	107	6311	8657	3015	0.997146
rs500716	C	T	241	302	97	6765	8683	2841	0.931589
rs503412	T	C	200	313	127	5523	8974	3586	0.920516
rs505143	A	G	241	302	97	6768	8685	2841	0.932898
rs508394	A	C	242	302	98	6765	8677	2839	0.936554
rs516306	C	T	241	303	97	6759	8671	2842	0.933978
rs519268	T	C	240	298	104	6519	8639	2909	0.760287
rs520103	T	A	459	163	14	13222	4507	407	0.905886
rs522169	T	C	245	302	95	6896	8508	2681	0.99977
rs522796	C	T	210	297	124	5782	8846	3346	0.563392
rs525014	A	G	297	275	70	8538	7801	1734	0.536933
rs525459	C	T	301	271	70	8756	7810	1720	0.441355
rs526906	A	G	459	167	16	13136	4729	430	0.966813
rs527353	C	G	301	271	70	8756	7810	1720	0.441355
rs527382	G	C	198	302	125	5613	8888	3460	0.83279
rs528086	C	T	301	271	70	8756	7810	1720	0.441355
rs530434	G	A	297	275	70	8537	7793	1741	0.557713
rs537196	T	G	297	275	70	8543	7797	1735	0.538504
rs537313	G	A	241	302	97	6766	8685	2844	0.929466
rs541053	A	G	203	310	129	5518	8968	3591	0.787192
rs544916	A	G	241	299	96	6775	8647	2812	0.926072
rs546677	T	G	301	271	70	8730	7790	1712	0.433447
rs553791	T	G	301	270	69	8754	7813	1720	0.504575
rs553873	C	T	301	268	69	8754	7811	1722	0.495631
rs554634	C	T	301	268	69	8757	7814	1724	0.499227
rs560014	T	C	239	289	104	6520	8632	2880	0.568098
rs562020	A	G	280	296	66	7161	7085	1720	0.681778
rs562885	G	A	296	275	70	8535	7801	1734	0.526915
rs563925	A	C	320	271	50	9018	7556	1519	0.860077
rs564481	T	C	237	284	106	6439	8578	2897	0.446415
rs564823	C	T	320	270	50	9008	7557	1518	0.870493
rs565587	A	G	297	274	70	8538	7801	1734	0.532302
rs567170	G	C	239	297	104	6511	8636	2906	0.758777
rs568461	C	T	270	293	55	8138	7486	1864	0.0614394
rs569546	G	A	459	168	15	13122	4739	426	0.989363
rs571118	C	T	182	333	127	5463	9011	3789	0.45172
rs571671	T	C	241	302	97	6768	8685	2841	0.932898
rs573406	G	T	301	271	70	8755	7807	1720	0.442257
rs575536	T	C	347	243	35	9638	6676	1194	0.495913
rs576404	A	C	223	306	106	6341	8626	2980	0.993654
rs577912	T	G	459	168	15	13125	4747	423	0.990792
rs580332	T	A	241	302	97	6760	8672	2842	0.929976
rs581971	A	G	193	302	147	4982	8865	3876	0.326625
rs582524	G	A	196	281	126	5512	8636	3281	0.297827
rs59460449	C	T	460	165	15	13284	4576	391	0.85671
rs613201	G	C	371	226	39	10819	6438	924	0.481225
rs625774	T	A	240	298	104	6518	8640	2907	0.758264
rs639981	T	C	240	297	104	6522	8645	2912	0.737062
rs643780	A	G	464	159	14	13342	4381	368	0.865659
rs644140	C	G	237	283	109	6420	8611	2906	0.330694
rs648202	T	C	465	162	15	13326	4420	376	0.783765
rs650439	T	A	464	162	15	13338	4413	375	0.756897
rs656525	A	C	301	271	70	8756	7809	1720	0.441547
rs657049	G	A	301	271	70	8756	7809	1720	0.441547
rs659117	C	G	463	159	14	13330	4376	367	0.852795
rs672105	A	G	301	271	70	8756	7810	1720	0.441355
rs675171	C	T	235	284	112	6295	8633	2983	0.289742
rs677332	G	A	241	288	113	6301	8635	2978	0.24918
rs683907	C	T	240	298	104	6522	8647	2913	0.757587
rs684492	A	G	301	271	70	8756	7810	1720	0.441355
rs684868	A	T	301	271	70	8756	7810	1720	0.441355
rs685417	G	A	297	274	71	8562	7829	1741	0.467437
rs687045	C	A	239	289	104	6521	8647	2905	0.568903
rs71436501	G	A	537	94	5	15515	2617	100	0.695976
rs71436502	G	A	537	94	5	15506	2609	100	0.69257
rs73176817	C	T	509	79	6	15070	2367	102	0.447618
rs73176836	C	T	444	179	19	12827	4875	449	0.597715
rs73176853	A	G	537	99	5	15321	2825	112	0.86998
rs7319588	C	T	537	98	5	15574	2562	97	0.456683
rs7323281	G	A	330	259	49	9214	7405	1417	0.948903
rs75169079	A	G	538	52	0	15918	1877	60	0.201889
rs75882675	A	G	541	96	5	15532	2526	96	0.516446
rs78425544	G	A	538	94	5	15564	2572	99	0.641599
rs78813699	T	C	541	96	5	15538	2525	96	0.51341
rs79073625	C	T	458	167	14	13314	4511	406	0.726547
rs79412438	A	G	464	159	14	13351	4376	362	0.841732
rs7982726	C	T	445	178	19	12854	4833	446	0.574215
rs7986435	A	G	444	177	19	12880	4951	461	0.717668
rs7987923	T	C	444	177	19	12879	4952	461	0.718553
rs7997728	G	T	443	173	19	12883	4951	461	0.747746
rs8000084	T	C	445	178	19	12864	4829	444	0.557927
rs8001148	G	A	445	178	19	12865	4829	444	0.557481
rs9315202	T	C	333	260	49	9195	7370	1412	0.93267
rs9526933	A	G	444	168	19	12754	4787	441	0.67598
rs9526952	A	G	537	100	5	15267	2744	100	0.713853
rs9526961	G	C	445	178	19	12816	4829	445	0.583675
rs9526962	C	T	445	178	19	12815	4829	445	0.584119
rs9526981	G	T	537	99	5	15299	2737	101	0.733371
rs9526983	G	A	536	99	5	15265	2749	103	0.764481
rs9526984	G	A	538	99	5	15304	2737	101	0.736917
rs9526990	G	A	445	178	19	12862	4833	445	0.566302
rs9526992	A	G	445	178	19	12860	4832	445	0.566409
rs9526998	A	G	445	178	19	12864	4831	444	0.559496
rs9527008	G	T	444	179	19	12855	4916	454	0.638085
rs9527021	G	A	446	177	19	12883	4948	461	0.735452
rs9527022	G	A	446	177	19	12883	4948	461	0.735452
rs9527023	C	T	446	177	19	12883	4948	461	0.735234
rs9527024	A	G	446	177	19	12883	4949	460	0.731009
rs9527025	C	G	446	177	19	12881	4953	461	0.738666
rs9527026	A	G	446	177	19	12883	4951	461	0.737284
rs9527029	T	C	535	96	5	15306	2804	111	0.841886
rs9527032	C	G	440	173	19	12848	4915	456	0.700328
rs9527033	A	G	535	96	5	15305	2804	111	0.841854
rs9536207	A	C	537	100	5	15268	2743	99	0.701032
rs9536234	T	C	444	179	19	12824	4831	445	0.546575
rs9536239	G	T	445	177	19	12851	4833	446	0.596845
rs9536254	G	T	538	99	5	15314	2735	99	0.70994
rs9536281	G	C	443	179	18	12853	4888	449	0.687123
rs9536282	T	C	441	179	19	12846	4893	450	0.569487
rs9536284	A	C	537	100	5	15279	2799	108	0.828184
rs9536288	T	C	444	179	19	12855	4914	454	0.636626
rs9536297	C	T	444	179	19	12856	4924	456	0.652235
rs9536300	G	C	537	99	5	15310	2821	110	0.852328
rs9536309	C	T	444	177	19	12881	4936	459	0.700146
rs9536310	A	G	444	177	19	12881	4936	459	0.699905
rs9536311	T	C	446	177	19	12883	4950	461	0.736171
rs9536312	T	C	446	177	19	12883	4950	461	0.736388
rs9536313	G	C	446	177	19	12883	4950	461	0.736388
rs9536314	G	T	446	177	19	12880	4954	461	0.739456
rs9536338	G	C	266	236	58	7256	8185	2300	0.00746224
rs9563121	T	C	331	260	49	9226	7425	1426	0.937692
rs9563124	G	A	252	300	79	7317	8305	2335	0.808249
rs9596676	G	A	441	179	19	12603	5028	466	0.808916
rs9596717	G	A	535	96	5	15303	2804	111	0.84193
rs9634687	A	G	405	208	11	11745	5353	623	0.0258252
